# Supplementary material for: Oxidative Stress-Induced Misfolding and Inclusion Formation of Nrf2 and Keap1
Source: Antioxidants (Basel). 2022 Jan 27;11(2):243. doi: 10.3390/antiox11020243 (PMC8868093; doi:10.3390/antiox11020243)
Supplement: Supplementary file 1 [file antioxidants-11-00243-s001.zip]

Archive with 1 entries (1 files):
- antioxidants-1514226-supplementary.pdf
